# Supplementary material for: Age-driven shifts of the camel gut microbiome and resistome in extensively reared dromedary camels
Source: Microbiol Spectr. 2026 Jun 3;14(7):e03183-25. doi: 10.1128/spectrum.03183-25 (PMC13340045; doi:10.1128/spectrum.03183-25)
Supplement: Supplemental tables — Tables S1 and S2. [file spectrum.03183-25-s0002.xlsx]

## Sheet: Table S1
Table S1. The samples used in this study
Sample ID	Group	Age	Gender	breed	Location	Sample Collection	Basal diet	Antibiotic usage	Anthelmintics usage	Anti-inflammatory usage
SM1	SM	6 months	Female	Bactrian camel	xinjiang	feces	Camel milk、Alfalfa hay、Soybean meal	No	No	No
SM2	SM	6 months	Female	Bactrian camel	xinjiang	feces	Camel milk、Alfalfa hay、Soybean meal	No	No	No
SM3	SM	6 months	Female	Bactrian camel	xinjiang	feces	Camel milk、Alfalfa hay、Soybean meal	No	No	No
SM4	SM	6 months	Female	Bactrian camel	xinjiang	feces	Camel milk、Alfalfa hay、Soybean meal	No	No	No
SM5	SM	6 months	Female	Bactrian camel	xinjiang	feces	Camel milk、Alfalfa hay、Soybean meal	No	No	No
SM6	SM	6 months	Female	Bactrian camel	xinjiang	feces	Camel milk、Alfalfa hay、Soybean meal	No	No	No
SM7	SM	6 months	Female	Bactrian camel	xinjiang	feces	Camel milk、Alfalfa hay、Soybean meal	No	No	No
SM8	SM	6 months	Female	Bactrian camel	xinjiang	feces	Camel milk、Alfalfa hay、Soybean meal	No	No	No
SM9	SM	6 months	Female	Bactrian camel	xinjiang	feces	Camel milk、Alfalfa hay、Soybean meal	No	No	No
SM10	SM	6 months	Female	Bactrian camel	xinjiang	feces	Camel milk、Alfalfa hay、Soybean meal	No	No	No
SM11	SM	6 months	Female	Bactrian camel	xinjiang	feces	Camel milk、Alfalfa hay、Soybean meal	No	No	No
SM12	SM	6 months	Female	Bactrian camel	xinjiang	feces	Camel milk、Alfalfa hay、Soybean meal	No	No	No
SM13	SM	6 months	Female	Bactrian camel	xinjiang	feces	Camel milk、Alfalfa hay、Soybean meal	No	No	No
SM14	SM	6 months	Female	Bactrian camel	xinjiang	feces	Camel milk、Alfalfa hay、Soybean meal	No	No	No
SM15	SM	6 months	Female	Bactrian camel	xinjiang	feces	Camel milk、Alfalfa hay、Soybean meal	No	No	No
SM16	SM	6 months	Female	Bactrian camel	xinjiang	feces	Camel milk、Alfalfa hay、Soybean meal	No	No	No
SM17	SM	6 months	Female	Bactrian camel	xinjiang	feces	Camel milk、Alfalfa hay、Soybean meal	No	No	No
SM18	SM	6 months	Female	Bactrian camel	xinjiang	feces	Camel milk、Alfalfa hay、Soybean meal	No	No	No
SY1	SY	6 years	Female	Bactrian camel	xinjiang	feces	Alfalfa hay、Soybean meal	No	No	No
SY2	SY	6 years	Female	Bactrian camel	xinjiang	feces	Alfalfa hay、Soybean meal	No	No	No
SY3	SY	6 years	Female	Bactrian camel	xinjiang	feces	Alfalfa hay、Soybean meal	No	No	No
SY4	SY	6 years	Female	Bactrian camel	xinjiang	feces	Alfalfa hay、Soybean meal	No	No	No
SY5	SY	6 years	Female	Bactrian camel	xinjiang	feces	Alfalfa hay、Soybean meal	No	No	No
SY6	SY	6 years	Female	Bactrian camel	xinjiang	feces	Alfalfa hay、Soybean meal	No	No	No
SY7	SY	6 years	Female	Bactrian camel	xinjiang	feces	Alfalfa hay、Soybean meal	No	No	No
SY8	SY	6 years	Female	Bactrian camel	xinjiang	feces	Alfalfa hay、Soybean meal	No	No	No
SY9	SY	6 years	Female	Bactrian camel	xinjiang	feces	Alfalfa hay、Soybean meal	No	No	No
SY10	SY	6 years	Female	Bactrian camel	xinjiang	feces	Alfalfa hay、Soybean meal	No	No	No
SY11	SY	6 years	Female	Bactrian camel	xinjiang	feces	Alfalfa hay、Soybean meal	No	No	No
SY12	SY	6 years	Female	Bactrian camel	xinjiang	feces	Alfalfa hay、Soybean meal	No	No	No
SY13	SY	6 years	Female	Bactrian camel	xinjiang	feces	Alfalfa hay、Soybean meal	No	No	No
SY14	SY	6 years	Female	Bactrian camel	xinjiang	feces	Alfalfa hay、Soybean meal	No	No	No
SY15	SY	6 years	Female	Bactrian camel	xinjiang	feces	Alfalfa hay、Soybean meal	No	No	No

## Sheet: Table S2
Table S2. The metagenomic sequencing statistics of raw reads
Sample	InsertSize(bp)	SeqStrategy	RawData	CleanData	Clean_Q20	Clean_Q30	Clean_GC(%)	Effective(%)	NonHostData
SM1	350	(150:150)	10283.7	10222.3	98.36	95.37	49.2	99.403	10173.7
SM2	350	(150:150)	10381.2	10296.3	98.33	95.28	48.42	99.182	10246.8
SM3	350	(150:150)	10514	10468.6	98.36	95.37	48.09	99.568	10421.3
SM4	350	(150:150)	10865.5	10813.5	98.34	95.33	50.02	99.522	10762
SM5	350	(150:150)	10595.6	10551	98.37	95.36	47.54	99.578	10302.5
SM6	350	(150:150)	11064.9	11006.7	98.38	95.44	48.38	99.474	10903.7
SM7	350	(150:150)	9825.72	9797.06	98.35	95.34	47.3	99.708	9698.44
SM8	350	(150:150)	10121.5	10097.2	98.5	95.69	47.5	99.76	10039.2
SM9	350	(150:150)	10379.5	10326.4	98.34	95.31	46.84	99.488	10273.1
SM10	350	(150:150)	11396.5	11325.6	98.34	95.28	48.86	99.379	11117.7
SM11	350	(150:150)	10284.7	10228.8	98.28	95.19	50.56	99.456	10170.8
SM12	350	(150:150)	10351.1	10208.8	98.22	95.19	49.88	98.625	9905.56
SM13	350	(150:150)	10264.5	10221.1	98.33	95.29	47.94	99.578	10118.2
SM14	350	(150:150)	11092.6	11063.9	98.53	95.77	48.78	99.741	11014.8
SM15	350	(150:150)	11285.1	11248.9	98.58	95.89	48.48	99.679	11147.6
SM16	350	(150:150)	10042.6	10017.7	99.08	97.27	48.99	99.752	9949.52
SM17	350	(150:150)	11514.4	11478	99.01	97.11	49.51	99.684	11414.7
SM18	350	(150:150)	10538.3	10486.5	98.48	95.78	51.03	99.509	10415
SY1	350	(150:150)	10438	10387	98.56	95.88	47	99.511	10338.9
SY2	350	(150:150)	11369.1	11332.4	98.56	95.89	46.97	99.676	11275.9
SY3	350	(150:150)	10686	10639.5	98.66	96.12	47.51	99.564	10597.7
SY4	350	(150:150)	11315	11158.3	98.28	95.34	49.56	98.615	11002.2
SY5	350	(150:150)	10346.1	10310.4	98.46	95.59	48.28	99.655	10270.4
SY6	350	(150:150)	11567.2	11477.5	98.33	95.25	48.14	99.224	11437.9
SY7	350	(150:150)	11555.5	11499.9	98.42	95.51	47.73	99.519	11456.9
SY8	350	(150:150)	11091	11043	98.4	95.47	47.48	99.568	11004.8
SY9	350	(150:150)	11079.9	11032.6	98.4	95.46	47.69	99.573	10994.4
SY10	350	(150:150)	11206	11163.2	98.5	95.71	47.19	99.618	11120.2
SY11	350	(150:150)	10685.8	10650.4	98.41	95.47	47.59	99.669	10615.7
SY12	350	(150:150)	10685.1	10644.3	98.47	95.62	47.37	99.619	10610.9
SY13	350	(150:150)	10153.3	10121	98.5	95.69	46.78	99.682	10076.2
SY14	350	(150:150)	10929.1	10874.4	98.41	95.48	48.2	99.499	10835.7
SY15	350	(150:150)	10882.7	10838.4	98.35	95.35	48.76	99.593	10795
